# Supplementary material for: Natural and Modified Oligonucleotide Sequences Show Distinct Strand Displacement Kinetics and These Are Affected Further by Molecular Crowders
Source: Biomolecules. 2022 Sep 6;12(9):1249. doi: 10.3390/biom12091249 (PMC9496266; doi:10.3390/biom12091249)
Supplement: Supplementary file 1 [file biomolecules-12-01249-s001.zip]

Archive with 1 entries (1 files):
- biomolecules-1861350-supplementary.pdf
